# Supplementary material for: Two new species of the Hagnagora anicata complex (Geometridae, Larentiinae) from Costa Rica
Source: Zookeys. 2011 Nov 24;(149):17–29. doi: 10.3897/zookeys.149.2345 (PMC3234406; doi:10.3897/zookeys.149.2345)
Supplement: XML Treatment for Hagnagora elianne [file zookeys.149.2345-treatment2.xml]

<!DOCTYPE tp:taxon-treatment
  PUBLIC "-//TaxonX//DTD Taxonomic Treatment Publishing DTD v0 20100105//EN" "tax-treatment-NSO.dtd">
<tp:taxon-treatment xmlns:tp="http://www.plazi.org/taxpub"><tp:treatment-meta><mixed-citation publication-type="journal"><person-group><name><surname>Sullivan</surname><given-names>J. Bolling</given-names></name></person-group><article-title>Two new species of the 
                    <italic>Hagnagora anicata</italic> complex (Geometridae, Larentiinae) from Costa Rica
                </article-title><source>Zookeys</source><day>24</day><month>11</month><year>2011</year><volume>2011</volume><issue>149</issue><fpage>17</fpage><lpage>29</lpage><pub-id pub-id-type="doi">10.3897/zookeys.149.2345</pub-id></mixed-citation></tp:treatment-meta><tp:nomenclature><tp:taxon-name>
                        <tp:taxon-name-part taxon-name-part-type="genus">Hagnagora</tp:taxon-name-part>
                        <tp:taxon-name-part taxon-name-part-type="species">elianne</tp:taxon-name-part>
                    <object-id xmlns:xlink="http://www.w3.org/1999/xlink" xlink:type="simple">urn:lsid:zoobank.org:act:A72D314A-4993-4840-B54B-756A7C79C4A1</object-id>
                    <object-id xmlns:xlink="http://www.w3.org/1999/xlink" xlink:type="simple">http://species-id.net/wiki/Hagnagora_elianne</object-id>
                    </tp:taxon-name><tp:taxon-authority>Sullivan</tp:taxon-authority><tp:taxon-status xmlns:xlink="http://www.w3.org/1999/xlink" xlink:type="simple">sp. n.</tp:taxon-status><xref ref-type="fig" rid="F2">Figs 2</xref><xref ref-type="fig" rid="F4">4</xref></tp:nomenclature><tp:treatment-sec sec-type="Type material"><title>Type material.</title><p>Holotype male: <bold>Costa Rica</bold>, Poas Volcano National Park, Alajuela Province, 2500 m, 7–8 August 2007, J. Bolling Sullivan, DNA voucher no. 07-CRBS-1029 (INBio). <bold>Paratypes</bold> 9 males, 30 females: <bold>Costa Rica.</bold> Same data as holotype (8 males, 21 females), DNA voucher nos. 07-CRBS-383, 07-CRBS-387, 07-CRBS-389, 07-CRBS-1041, 07-CRBS-393, 07-CRBS-381, 07-CRBS-382, 07-CRBS-1042, 07-CRBS-1026, 07-CRBS-1027, 07-CRBS-1028, 07-CRBS-1031, 07-CRBS-1032, 07-CRBS-1033, 07-CRBS-1034, 07-CRBS-1035, 07-CRBS-1036, 07-CRBS-1037,<!--PageBreak--><!--PageBreak--> 07-CRBS-1038, 07-CRBS-1046, 07-CRBS-1047, 07-CRBS-1048, 07-CRBS-1049, 07-CRBS-1050, 07-CRBS-388, 07-CRBS-391, 07-CRBS-1052, 07-CRBS-1053, 07-CRBS-1054; San Jose Province, San Gerardo de Dota, 2230 m, 16–27 March 2004, J. Bolling Sullivan, J. Donald Lafontaine, (4 females), DNA voucher nos. 06-CRBS-0050, 06-CRBS-0051, 06-CRBS-0052; Cartago Province, Villa Mills, 2841 m, J. Bolling Sullivan, (5 females), DNA voucher / GenBank accession nos. 10-CRBS-546 / HM879259, 10-CRBS-547 / HM879260, 10-CRBS-549 / HM879262, 10-CRBS-551 / HM879264, 10-CRBS-552 / HM879265; Alajuela Province, La Paz Waterfall, 1480 m. J. Bolling Sullivan (1 male). Paratypes deposited in INBio, USNM, JBS.</p><fig id="F2" position="float" orientation="portrait"><label>Figure 2.</label><caption><p><italic><tp:taxon-name>Hagnagora elianne</tp:taxon-name></italic> Sullivan <bold>a</bold> adult male, holotype <bold>b</bold> genital capsule <bold>c</bold> aedeagus <bold>d</bold> adult female <bold>e</bold> female genitalia.</p></caption><graphic xmlns:xlink="http://www.w3.org/1999/xlink" xlink:href="ZooKeys-149-017-g002.jpg" position="float" orientation="portrait" xlink:type="simple"/></fig></tp:treatment-sec><tp:treatment-sec sec-type="Etymology"><title>Etymology.</title><p><italic><tp:taxon-name>Hagnagora elianne</tp:taxon-name></italic> is named for Eli-Anne Lindstrom, a scientist and friend whose biological studies of freshwater algae have contributed significantly to water quality monitoring in Norway.</p></tp:treatment-sec><tp:treatment-sec sec-type="Diagnosis"><title>Diagnosis.</title><p>Very similar to <italic><tp:taxon-name>Hagnagora anicata</tp:taxon-name></italic> and <italic><tp:taxon-name>Hagnagora unnia</tp:taxon-name></italic>. Males are slightly larger than those of <italic><tp:taxon-name>Hagnagora unnia</tp:taxon-name></italic> (by 2 mm on average but with overlapping ranges) but otherwise indistinguishable. They may be distinguished from <italic><tp:taxon-name>Hagnagora anicata</tp:taxon-name></italic> by the swollen distal half of the uncus (as opposed to gently tapered) and the absence of a moderately large, upcurved spine at the end of the costa. Females may be distinguished from females of <italic><tp:taxon-name>Hagnagora unnia</tp:taxon-name></italic> by their longer, more complex signa (<xref ref-type="fig" rid="F4">Fig. 4</xref>). The female of <italic><tp:taxon-name>Hagnagora anicata</tp:taxon-name></italic> is undescribed. The geographical ranges of <italic><tp:taxon-name>Hagnagora elianne</tp:taxon-name></italic> and <italic><tp:taxon-name>Hagnagora anicata</tp:taxon-name></italic> are currently not known to overlap.</p></tp:treatment-sec><tp:treatment-sec sec-type="Description"><title>Description.</title><p><bold>Male</bold>. <italic>Head</italic> – palps porrect, cream with brown scaling on lateral and dorsal sides of segments 2 and 3. Middle segment 2–3 x as long as other segments. Eyes round. Frons scaling slightly raised near base of tongue, brown, square, bordered with cream scales. Head brown with intermingled cream scales, particularly on edges. Collar mostly brown with scattered cream scales. Scape brown laterally and dorsally, ventral cream. Antennae simple, no visible setae, orange tan ventrally with dorsal scaling dark brown, often 70 segments. <italic>Thorax and abdomen</italic> – thorax brown dorsally, tegulae brown with thin cream scaling at outer edges. Abdomen brown with distal scaling on each segment forming a thin cream ring. Ventral abdomen similar, but with extensive cream scaling on basal segments. Legs mixed brown and cream scales becoming pure cream on proximal segments. Spurs on 2<sup>nd</sup> and 3<sup>rd</sup> tibiae small. Epiphysis reaching distal end of femur. <italic>Wings</italic> – forewing ( average length 19.44 mm, 18–21 mm (N=9)) with cream-white band from middle of costa traversing diagonally almost to anal angle. Distal color almost black. Proximal to diagonal band as dark as outer third of wing, then becoming brownish to base. Wing margins with thin cream crescents. Hindwing uniformly brown with terminal cream crescents at very tips. Leading edge of costa with two yellow spots evenly spaced between base and white band. Cream band on underside of forewing similar to that on upperside. Outer third of wing rust colored becoming blackish in tornal half near wing band. Basad of white band black, crossed by thin white lines. Retinaculum thumb-like, distinct, rusty. Hindwing rusty crossed by thin cream-white lines. Median area of wing (corresponding to white band on forewing) lighter, distinct. Veins distinct, orange scaled. Anal edge of forewing with white scaling. <bold>Female.</bold> No maculation differences from male except antennal segments <!--PageBreak-->thinner, retinaculum smaller, lower and more diffuse, and white scaling at ventral base of scape extends onto antennal shaft. Forewing averages 21.33 mm (20–23 mm, N=24). <bold>Male genitalia</bold> – terminal half of moderately long uncus distinctly swollen; tip slightly pointed but not hooked. Tegumen broad, sclerotized on lateral and proximal edges, which fuse below base of uncus, often forming a distinct X-shaped structure. Vinculum moderately broad, rather uneven on edges. Vinculum fused to segument via its proximal sclerotized edge; distal edge ends in a circular flap. Arms of anellus project finger-like to medial area but do not fuse. Juxta a large circular structure. Saccus with a broad, almost diamond-shaped structure, but often folded behind valves during slide preparation. Valva moderately broad, curves upward toward apex. Costa sclerotized but edge not well defined; ends in a small slightly upcurved spine. Valva with pronounced, swollen, medial ridge; saccular area lightly sclerotized. Medial area of valva largely unsclerotized; large hair brushes anchored near base. Medial ridge and saccular region with additional hairs. Aedeagus sclerotized to manica with out third unsclerotized, but with striations. Ductus emerges subbasally. Aedeagus with no sclerotized ridges or projections. Vesica expanded basally and forms two dorsal striated “wings.” Ventral vesica slightly striated. Vesica narrows toward terminus with dorsal surface crinkled and striated, but separate from striations of dorsal “wings.” <bold>Female genitalia</bold> – anal papillae gently pointed and striated toward distal tips. Posterior apophyses 1½ x length of anterior apophyses. Apophyses end proximally in a terminally-rounded paddle-like structure. Segment surfaces unsclerotized, but with tightly adhering scales. Ostial area poorly defined and unsclerotized; opening expanded laterally and tapered to moderately long and thin ductus with a proximal collar at base. Bursa an expanded sac, stippled dorsally and with two, ventral ladder-like signa. Signa look like corrugated pipes, tapering anteriorly. Length of longest sclerotized signum best character for distinguishing <italic><tp:taxon-name>Hagnagora elianne</tp:taxon-name></italic> (1.3–1.7 mm, N=8) from <italic><tp:taxon-name>Hagnagora unnia</tp:taxon-name></italic> (0.9–1.2 mm, N=4). No distinct structures on pelt. Tympanum with ansa swollen distally for half its length then narrows before expanding at proximal end to form a T-like structure with a swollen base.</p></tp:treatment-sec><tp:treatment-sec><!--Section generated to contain objects referenced in tp:taxon-treatment.--><fig id="F4" position="float" orientation="portrait"><label>Figure 4.</label><caption><p>Comparison of female genitalia of <italic><tp:taxon-name>Hagnagora elianne</tp:taxon-name></italic> (left) and <italic><tp:taxon-name>Hagnagora unnia</tp:taxon-name></italic> (right) illustrating differences in length and complexity of the signa.</p></caption><graphic xmlns:xlink="http://www.w3.org/1999/xlink" xlink:href="ZooKeys-149-017-g004.jpg" position="float" orientation="portrait" xlink:type="simple"/></fig></tp:treatment-sec></tp:taxon-treatment>
